# Supplementary material for: The DNA methylation status of the TERT promoter differs between subtypes of mature B-cell lymphomas
Source: Blood Cancer J. 2023 Jun 26;13(1):98. doi: 10.1038/s41408-023-00872-0 (PMC10293282; doi:10.1038/s41408-023-00872-0)
Supplement: Supplementary file 2 — Supplementary tables [file 41408_2023_872_MOESM2_ESM.xlsx]

## Sheet: Table S1
Supplementary Table 1: Publicly available datasets used in this study.
AUTHOR	Reference (PMID)	Access	SAMPLES	ARRAY	NUMBERS	CLASS
Kulis et al.	26053498	EGAS00001001196	benign B	450K	35	benign
Oakes et al.	26780610	EGAS00001000534	benign B	450K	31	benign
Lee et al.	23074194	GSE45459	benign B	450K	26	benign
ICGC MMML-Seq	26437030		benign B	450K	18	benign
Kulis et al.;Puente et al.	23064414;26200345	EGAS00001004640	CLL	450K	64	Lymphoma
Agirre et al.	25644835	EGAS00001000841	MM	450K	24	Lymphoma
Vogt et al.	30284345	GSE120357	PCNSL	450K	25	Lymphoma
ICGC MMML-Seq	26437030		FL	450K	8	Lymphoma
ICGC MMML-Seq	26437030		BL	450K	13	Lymphoma
ICGC MMML-Seq	26437030		DLBCL	450K	79	Lymphoma
Dugge et al.	33590882	GSE150417	MALT	EPIC	30	Lymphoma
Xia et al.	34562613	GSE171424	SLL	EPIC	5	Lymphoma
Xia et al.	34562613	GSE171424	MZL	EPIC	20	Lymphoma
Xia et al.	34562613	GSE171424	MCL	EPIC	4	Lymphoma
Xia et al.	34562613	GSE171424	FL	EPIC	5	Lymphoma
Iorio et al.	27397505	GSE68379	diverse	450K	150	Cellline
			TOTAL		537

## Sheet: Table S2
Supplementary Table 2: Infinium® HumanMethylation450 (450K) beta values of CpGs flanking the TERT promoter in all cell lines. CLL (Chronic lymphocytic leukemia), MM (multiple myeloma), primary central nervous system lymphoma (PCNSL), follicular lymphoma (FL), Burkitt lymphoma (BL), diffuse large B-cell lymphoma (DLBCL), mucosa-associated lymphoid tissue (MALT), small lymphocytic lymphoma (SLL), m…
Name	Diagnose	Source	cg07285213	cg03323598	cg02048657	cg11666982	cg24881558	cg16051228	cg02545192	cg10896616	cg11625005	cg10767223	cg17166338	cg26006951	cg07380026
A3-KAW	DLBCL	Iorio et al., 2016	0.269862083403675	0.249356699559296	0.176434079748289	0.158865846395798	0.16531781806843	0.0671571243890518	0.11739115505578	0.201652598541609	0.107744881339665	0.127036868574799	0.127805923800405	0.120807439420462	0.133798121074073
A4-FUK	DLBCL	Iorio et al., 2016	0.58555720516738	0.531534786707493	0.698761841016527	0.525612495979342	0.743833009694847	0.961590817818333	0.811384338090339	0.243987565815426	0.958825505108434	0.823731496810896	0.876298395444933	0.769420948705032	0.829991149239207
ALL-SIL	T_cell_leukemia	Iorio et al., 2016	0.818893208197507	0.779003492468454	0.831955722254512	0.847855816724772	0.779727773477333	0.948660086360833	0.86704561835244	0.736463158084605	0.958465334741416	0.836132127373014	0.880246096386634	0.79036782925203	0.852740919981033
AM-HLH	cHL	this study	0.801123478978281	0.842939662115288	0.822214811458366	0.86039827920698	0.837949801549465	0.954130796912974	0.884926941538378	0.670289628821688	0.981201207590584	0.747883809467241	0.909223206989982	0.86258773809587	0.869832956828331
AMO-1	MM	Iorio et al., 2016	0.561613025862437	0.545851688795772	0.49291257270124	0.615960713293979	0.536528946089574	0.48856786129457	0.229892898160228	0.176035854561472	0.0527484082652788	0.0728348930819511	0.147081234305377	0.096673526269806	0.21307704004208
ARH-77	MM	Iorio et al., 2016	0.748014481598955	0.705126246170831	0.533207623534811	0.833691005141206	0.791936431618654	0.610062612855968	0.350172831850059	0.108918419730912	0.566946179308481	0.466400587128529	0.501909577447945	0.363318291499582	0.399003149458132
ATN-1	T_cell_leukemia	Iorio et al., 2016	0.537496362459372	0.236268424776185	0.42515155117489	0.583176649100498	0.694869428529221	0.963052411943684	0.806520827489912	0.539017605256718	0.953935357836094	0.718840676327607	0.813677228929006	0.69496443390835	0.633859803134857
BC-1	DLBCL	Iorio et al., 2016	0.14360910858428	0.223800663867519	0.630700100388877	0.412775558687077	0.41184863221901	0.151302077893093	0.145059839164313	0.277144459482903	0.179413213392032	0.187540824700932	0.438219048249252	0.248517851857646	0.486767927467775
BC-3	DLBCL	Iorio et al., 2016	0.100405612403402	0.0954360832485848	0.307022555613099	0.864804485780672	0.788786913522568	0.368627793607574	0.273744052684736	0.224897013961744	0.242053219849345	0.421165603279877	0.625785875646011	0.328160045888714	0.350402492789958
BE-13	T_cell_leukemia	Iorio et al., 2016	0.807106050860685	0.842904758273566	0.832253240943182	0.87309015379343	0.792798127499498	0.601702859560604	0.375588265208555	0.252671067510945	0.95735973217816	0.86256136239318	0.891816792411156	0.790266374834883	0.855249197397858
BJAB	LBCL	this study	0.89802496791535	0.678502747288914	0.716933349683136	0.87055786081323	0.821966377106069	0.968124704942481	0.732676646076908	0.652143679952073	0.974103869745374	0.865661395813598	0.89606543299397	0.787960231427395	0.834382210474058
BL-2	BL	this study	0.0841269804246587	0.122069045892997	0.425217116067787	0.318555003903994	0.521973239410069	0.460316463069417	0.535104805084437	0.199703470684207	0.649613321208305	0.593035871919002	0.767730920297469	0.299975283589469	0.157599333551517
BL-41	BL	Iorio et al., 2016	0.482264959464685	0.391989650830289	0.487662515414413	0.847920027148887	0.797179328647989	0.529462873643543	0.260522787553296	0.226793270342952	0.386024971221676	0.131083596674831	0.156531684145343	0.118067932883398	0.102128935393485
BL-70	BL	this study	0.225617730777205	0.502713818318037	0.529904927940216	0.865110917630658	0.799982094553385	0.354043664793211	0.270337007913847	0.134166332954221	0.739769220091057	0.431463907653255	0.271496915883815	0.168241134862013	0.128690168205301
BLUE-1	BL	this study	0.15450644092219	0.213467244091544	0.37571996066819	0.455070923303994	0.389147068571743	0.0314281665013157	0.0927585779470414	0.226696016519876	0.0412654582410618	0.0487459724384504	0.085155526609421	0.0921130742649131	0.0864959400372636
BV-173	CML	Iorio et al., 2016	0.807621447474768	0.840301366969623	0.621130845741395	0.860455335624829	0.80006850802838	0.916558780667481	0.477083518399419	0.690527430378759	0.694260253611299	0.67892383627862	0.740629662910491	0.646753324682351	0.682942831419281
CA46	BL	Iorio et al., 2016	0.838645911742012	0.806130771819375	0.797586680757936	0.860628497760258	0.778432814243883	0.966354983697223	0.500007954841672	0.228685917726756	0.0626861224706206	0.0715274180821408	0.238892440432861	0.145753882979471	0.114327106643106
CCRF-CEM	T_cell_leukemia	Iorio et al., 2016	0.59941389069909	0.485010334409919	0.780353230995491	0.778904305989034	0.528975770310186	0.634090927438554	0.478828163828369	0.478335518214034	0.967296118687861	0.85534772208386	0.876616911353386	0.800555963379492	0.822558077388207
CESS	AML	Iorio et al., 2016	0.837228062128476	0.594295203842727	0.625259604757479	0.86917206212684	0.783853511025306	0.463047149284655	0.41615705843677	0.138662477809393	0.131971394452286	0.154062205886101	0.294697627642348	0.312450955545653	0.329439865105568
CML-T1	CML	Iorio et al., 2016	0.780959059172227	0.79588808070102	0.794351392065809	0.840874309973822	0.797750942348566	0.959537181458631	0.831879954057874	0.663073733451656	0.964400716861233	0.840904108217144	0.878015343720204	0.804301947387163	0.851670223979197
CRO-AP2	DLBCL	Iorio et al., 2016	0.580359437764449	0.805746503884947	0.80564236108872	0.866560975418278	0.789193285988497	0.909259463859162	0.458234390459798	0.359966123903836	0.0536303562547855	0.0608832100068677	0.102348291890682	0.0816579760305497	0.0902386734046718
CTB-1	DLBCL	Iorio et al., 2016	0.246825939737668	0.545516492710551	0.785272426777363	0.854867077714099	0.805151944074072	0.557584455853645	0.232592201073572	0.296047864921039	0.640789758967511	0.875804964463043	0.887558587931309	0.697156037377382	0.8726886818868
CTV-1	AML	Iorio et al., 2016	0.853813876701155	0.556630189642489	0.81980880813818	0.854407665795013	0.79099502756263	0.949909496047016	0.863217312621411	0.812130618649631	0.959394580835335	0.862149755798555	0.882619957364045	0.587709197955717	0.867617516000531
DAUDI	BL	Iorio et al., 2016	0.820484715750895	0.841074743959666	0.86600507984317	0.86181618223851	0.78191403616982	0.966820955325935	0.890585226358402	0.33105506845014	0.685349948055073	0.589343437708149	0.898797499107599	0.754879592220746	0.862477766185512
DB	DLBCL	Iorio et al., 2016	0.711776422234312	0.669421974215623	0.756556041533766	0.827558796068698	0.7519935129878	0.242142932436242	0.209497699485524	0.308433705273368	0.959787132030659	0.689197098107845	0.901313418454368	0.720634651467652	0.595726356961566
DEL	ALCL	Iorio et al., 2016	0.619498665470659	0.580418840855416	0.494221528377214	0.829447170278645	0.782656220375145	0.963358556636238	0.409690653893898	0.695940488272089	0.957675413402877	0.645412623193695	0.78277006032142	0.592349356095161	0.692183073806553
DEV	NLPHL	this study	0.205921358461743	0.621992721098899	0.774620336201263	0.894368880622343	0.845862185432693	0.366915491137303	0.266581264364518	0.131650546561062	0.676115909039702	0.608833027836359	0.639178691175229	0.559267230762627	0.577341702702511
DG-75	BL	Iorio et al., 2016	0.0931581120761211	0.0776693058286201	0.0904068525445986	0.108708784479151	0.118228234042627	0.0249882839232177	0.102050233556358	0.209821116678479	0.0464300207768332	0.0591767257365481	0.0906450698526178	0.0803832817107198	0.0873357942933871
DND-41	T_cell_leukemia	Iorio et al., 2016	0.82245748892337	0.789125132309954	0.817464867792001	0.844620480918264	0.806876173319688	0.963602278556665	0.711138931649523	0.743390218939597	0.96069588518017	0.849473722050619	0.884828213170928	0.795633313132906	0.854444391786617
DOHH-2	DLBCL	Iorio et al., 2016	0.853069650155995	0.72809202840288	0.832144680170964	0.868963114117788	0.788984852042714	0.692462865398078	0.609474310662856	0.257503093307617	0.538702487486192	0.521952819309632	0.673236052063148	0.357817325934804	0.383453048188479
EB-1	BL	this study	0.84940152341966	0.897147838786945	0.819923794916027	0.845741542075199	0.781168658334124	0.968531206543193	0.85694043846459	0.328515167108075	0.965396451857025	0.871799815663566	0.898290056132557	0.773222495658117	0.872334314499403
EB2	BL	Iorio et al., 2016	0.842745785130386	0.867459139019705	0.680454593285352	0.83560757576438	0.775575997703468	0.968532980122984	0.867269232350918	0.269437938213276	0.959088171410761	0.853596136725464	0.899611654321452	0.749660665992707	0.830605814103466
EB-3	BL	Iorio et al., 2016	0.837904276590837	0.862371600954206	0.853375700682543	0.84641246199739	0.791776935809288	0.956236073132756	0.767806998311556	0.252018713112948	0.955248184873614	0.469114614552715	0.891345858859163	0.718212551917662	0.84209145065624
EHEB	CLL	Iorio et al., 2016	0.444831141126798	0.43051749828835	0.363767171521248	0.573989429077835	0.593939131192122	0.213758871091791	0.164325075298178	0.172337012155862	0.0630259125402223	0.0643058413355163	0.0954893038593209	0.0829539035173382	0.0901196945028627
EJM	MM	Iorio et al., 2016	0.602255845665237	0.460032872157918	0.500208164469617	0.831498255922559	0.639179131138312	0.266279861781558	0.157355777967832	0.107292314403707	0.497705145706998	0.468815419834055	0.703773469318589	0.424176432665279	0.73426571714794
EM-2	CML	Iorio et al., 2016	0.84062324810676	0.819844285341454	0.812604486166086	0.857128224440845	0.783873956085408	0.960087268445885	0.529403611588341	0.573063394954253	0.962128378590722	0.843913098045719	0.884450260040143	0.731179629406409	0.852550265075957
EOL-1-CELL	CML	Iorio et al., 2016	0.8046217079618	0.836059092321829	0.855087568873525	0.853187693592766	0.795193378518147	0.956868800802516	0.846325087210235	0.720632407120876	0.961082075527811	0.858697033553819	0.893226790363522	0.791226179773626	0.867705479795748
FARAGE	DLBCL	Iorio et al., 2016	0.854231108726933	0.585667222923882	0.450073768898827	0.85183078822712	0.789106595326203	0.514207746762664	0.129925649437788	0.15888974313444	0.791445577420315	0.508051434370781	0.905249074486065	0.304792787207515	0.853085600968929
GA-10	BL	Iorio et al., 2016	0.160456791293977	0.177377178707223	0.4068459630539	0.71332320774565	0.611638001006517	0.248237962139439	0.260772845826986	0.172397603919689	0.0789476278290921	0.109736199041991	0.178572802451194	0.148605783705843	0.127110702096131
GDM-1	AML	Iorio et al., 2016	0.665067151055978	0.523321697324262	0.571141460344324	0.867903156938208	0.852323064716137	0.971817773338127	0.837400025581515	0.662420961040731	0.973840016825915	0.828102104246456	0.910878248736921	0.540938565611598	0.820913584659701
GM12878	LCL	this study	0.698472131464241	0.353747405417331	0.414206146494875	0.77351142834864	0.728156705631037	0.502347631963017	0.193635840775088	0.132460604844075	0.521949649347757	0.288957641609189	0.785128742862358	0.472780869470449	0.570870214288169
GRANTA-519	MCL	Iorio et al., 2016	0.220608321521508	0.211600681572495	0.347416135474566	0.859698120768281	0.816990295394869	0.127338716408202	0.255218436463301	0.287765329122301	0.343529065703019	0.289979395206681	0.884070193269726	0.660988239793489	0.851085811447376
HD70	cHL	this study	0.877225335239871	0.808366441343392	0.809493099126869	0.862218292676582	0.802048940792059	0.531000818914494	0.45744871425622	0.285420322303398	0.55742733658841	0.459379192355504	0.479522620445332	0.411245021025092	0.428400463742343
HDLM-2	cHL	Iorio et al., 2016	0.718257079053055	0.614802493980955	0.492288577060535	0.729894973447299	0.743311810653889	0.961017180331711	0.411241649703717	0.452724790077444	0.971260350936801	0.792560860810087	0.87815438369287	0.634887742566753	0.730025330125415
HEL	AML	Iorio et al., 2016	0.723295118286703	0.622113911875542	0.446689082163631	0.687857842027729	0.722993123003692	0.906607325633308	0.755492214708518	0.299853373982143	0.940256504844959	0.548948290139923	0.732741004670088	0.503211815966911	0.511336854743768
HH	T_cell_leukemia	Iorio et al., 2016	0.812224821440409	0.616925779514664	0.841817627531743	0.847849596206911	0.792669207230043	0.96021619676402	0.507219723097493	0.265358727585197	0.964231843866272	0.856570312839034	0.892837935369237	0.812214122118578	0.851821682134143
HL-60	AML	Iorio et al., 2016	0.3216070799204	0.469675089121836	0.718697080725734	0.391150713433282	0.415981522325899	0.136105577265886	0.227626272846894	0.0891871514901908	0.729084084296485	0.846186245949682	0.865272832883742	0.788637133181837	0.855796065281377
HT	LBCL	Iorio et al., 2016	0.827823191589368	0.758313505519363	0.593283363078993	0.85384147303323	0.771402678935108	0.550287846006179	0.232119113943068	0.223924277512892	0.284809505003578	0.373401763504083	0.885010336173939	0.700239997313777	0.524221300836279
IARC-304	LCL	this study	0.673754228354927	0.712771976425732	0.481181822926727	0.867528317397319	0.7772676136224	0.481185139461445	0.157030746841552	0.101796364401885	0.240133227938746	0.190764114544558	0.867504041331453	0.288999685390558	0.544983129457161
IM-9	MM	Iorio et al., 2016	0.805423265139322	0.783231435556971	0.549649752409445	0.805021289190085	0.767025716043025	0.774385619793066	0.290599575662109	0.139699138287549	0.902566134068823	0.665339106320139	0.881536888175151	0.763584389592068	0.826951927791906
JEKO-1	MCL	Iorio et al., 2016	0.228872612008694	0.232538011791104	0.417001851031683	0.811922269968677	0.761472955381398	0.57623139769376	0.307047220377658	0.40389586909972	0.367852716397166	0.395503106663601	0.468557882134449	0.354756040782455	0.373926508208287
JI	BL	this study	0.842211388016369	0.833115044929489	0.688014143417382	0.870476494468819	0.755296954291873	0.979329391733981	0.515804827258495	0.10071966512546	0.772119380839602	0.851455358476936	0.881379630374639	0.823823600858747	0.832594823004141
JIYOYEP-2003	BL	Iorio et al., 2016	0.783023224709274	0.629360961001228	0.81336974665234	0.859020756834209	0.679291489710745	0.385950568428918	0.138691307405042	0.211496187264282	0.911256056016309	0.862585027972462	0.898616920220838	0.676010569464477	0.869933265625161
JJN-3	MM	Iorio et al., 2016	0.84744830332857	0.736931180083299	0.654697193271307	0.820221114813061	0.787825970400909	0.93461121508615	0.413293055168078	0.282972135570915	0.800952125346504	0.451014458413284	0.8709580534647	0.435027645240446	0.838586638562027
JM1	DLBCL	Iorio et al., 2016	0.628727465491713	0.676384507560486	0.727175040602612	0.892910735873621	0.835870188670259	0.818749898926972	0.50477868605443	0.11682338234824	0.305561055836043	0.362169872666946	0.544014258270471	0.370375782321834	0.309756861720683
JSC-1	DLBCL	Iorio et al., 2016	0.586280155662819	0.833649795957999	0.833007715287334	0.866996116260989	0.823385121153541	0.952883873882561	0.718240472100744	0.238544736385732	0.246142068414797	0.394672780407307	0.652162132489952	0.486069091613245	0.552455662845114
JURKAT	T_cell_leukemia	Iorio et al., 2016	0.796053085066775	0.658800013734611	0.537863258818012	0.838309561084459	0.750293020527407	0.8202849877493	0.499440499093116	0.478375031661435	0.967786947671397	0.831226007152913	0.907520234211878	0.566853653414627	0.609362938516829
JURL-MK1	CML	Iorio et al., 2016	0.601619914740497	0.753261780961416	0.627099522060055	0.746036669341889	0.806282694801941	0.75923159997827	0.35019352829878	0.107466151991714	0.957868189142207	0.811203230086563	0.869698087717697	0.577860094671997	0.794754349327778
JVM-2	MCL	Iorio et al., 2016	0.838668173342737	0.627145182639253	0.360763181780676	0.857609336652348	0.793327013428198	0.530422117715434	0.180560585231926	0.213111113291574	0.233614712047078	0.219787591578224	0.622745682724427	0.322196243062837	0.398693969760574
JVM-3	CLL	Iorio et al., 2016	0.598169687190743	0.602568443814063	0.606890299353114	0.864180108733415	0.798364855603071	0.624662449360579	0.219594926170462	0.193431634692849	0.216239761737297	0.0882175527903118	0.564397976799689	0.297069724496616	0.334184077065548
K-562	CML	Iorio et al., 2016	0.308410849253864	0.32328224588476	0.340724597621723	0.524632089990353	0.637211396796987	0.619198108505648	0.290737915402637	0.123702481209868	0.925732873832577	0.54806357699331	0.728465336084384	0.445657607118661	0.519449505692425
KARPAS-1106P	DLBCL	Iorio et al., 2016	0.705180610970149	0.444348614322042	0.656058358772318	0.865382117953884	0.801401502638723	0.359671099235573	0.210194119128574	0.149006056455975	0.716363269154154	0.595556671815876	0.82851028922818	0.568957585796614	0.843687139191197
KARPAS-299	ALCL	Iorio et al., 2016	0.810047292918973	0.611938902015363	0.613523039153839	0.865060129506884	0.788242298925306	0.961711363836493	0.692018023058069	0.629062196737462	0.964139808118304	0.835255845555639	0.890898184126129	0.776215879509268	0.861528186638964
KARPAS-422	DLBCL	Iorio et al., 2016	0.599928948995935	0.785659919774969	0.817064226006661	0.864971823063374	0.799292896793143	0.516643879300769	0.350762082106638	0.309725763410239	0.961001934830124	0.859659087448666	0.888676115910008	0.420631885032398	0.846463563109904
KARPAS-45	T_cell_leukemia	Iorio et al., 2016	0.836884283890319	0.829468558149204	0.844899469710294	0.82091707766236	0.792278568328506	0.956530473399673	0.891282445911086	0.867059003560942	0.958976986805529	0.862307560864954	0.881973332878409	0.795838483867491	0.859839107449795
KARPAS-620	MM	Iorio et al., 2016	0.833648999692424	0.455208331175932	0.601383855952736	0.823056056763472	0.77773956055301	0.960599688457745	0.831140386094971	0.229771397305479	0.959358949312983	0.80205584385965	0.860414045235717	0.763065709604155	0.845504794941923
KASUMI-1	AML	Iorio et al., 2016	0.845870366689883	0.650779910377739	0.850861189151502	0.848740439139895	0.81455816121338	0.940594814743909	0.329730605022395	0.398827605259322	0.954355724104244	0.852678787848982	0.861309741215995	0.710465806964235	0.871429942303765
KCL-22	CML	Iorio et al., 2016	0.828810983930349	0.743911599710234	0.694970008829294	0.858549346528274	0.803346785079543	0.955311085984197	0.503819788333673	0.1863805837469	0.953282056302006	0.838762294750162	0.888107623296946	0.728192398246336	0.79645640934582
KE-37	T_cell_leukemia	Iorio et al., 2016	0.808985407816496	0.705101250055333	0.84642124926597	0.823460648315946	0.787317124710702	0.947169431493877	0.494775914488235	0.650200324913157	0.957011484856447	0.82587536334816	0.873011488936571	0.586202144349268	0.842916709611406
KG-1	AML	Iorio et al., 2016	0.833279057311341	0.822685899075021	0.850249277145813	0.847643933470957	0.821819449693594	0.964695086528386	0.75558237940277	0.385446298289782	0.969524683323949	0.868380228405029	0.910978435472044	0.730207231455122	0.871101284806775
KM-H2	cHL	Iorio et al., 2016	0.499012099412135	0.550022545661174	0.534835228003681	0.535616331384383	0.786438854064423	0.95249406604953	0.865636658678208	0.511653890616145	0.949961208005945	0.786955912113921	0.887603420850417	0.623081506171367	0.605504004650563
KMOE-2	AML	Iorio et al., 2016	0.677935984565929	0.416130037439834	0.372650869486286	0.797446368431802	0.629649304055414	0.951294364348388	0.845234708575643	0.442675854020748	0.945569249855176	0.612036412417274	0.659508856235394	0.435087571802828	0.518823588260308
KMS-12-BM	MM	Iorio et al., 2016	0.580811019996042	0.711466314297539	0.475495588284832	0.81983712423508	0.829552367334218	0.958928151626679	0.577425700668057	0.503817363078615	0.963650078208225	0.785854259967793	0.891247746775997	0.522871858993392	0.579547061607501
KO52	AML	Iorio et al., 2016	0.836086439800231	0.852409264392153	0.800973794916413	0.87393705538198	0.815997607320661	0.956403806303539	0.475778839774436	0.0634072962719932	0.956422927483136	0.851274527569555	0.879083060909364	0.840341914040541	0.876202254814598
KU812	CML	Iorio et al., 2016	0.753221630969687	0.728441271754785	0.647971518396501	0.739069608437349	0.744734699541347	0.876260149573253	0.396269530113186	0.10554155778928	0.55429219616299	0.351188186697344	0.828080907353447	0.490180384497646	0.791624344455123
KY821	AML	Iorio et al., 2016	0.840502774475224	0.729091382309822	0.787449110701289	0.832878209593042	0.740460371982997	0.476947019576575	0.296080809730905	0.0732843608868615	0.693299106237078	0.633628981682264	0.866386053903876	0.446230116363069	0.842163475924837
L-1236	cHL	Iorio et al., 2016	0.800522377443092	0.637414621862934	0.728900643324187	0.860616355148314	0.827005092870116	0.947198097552927	0.842811000181365	0.399398018561657	0.966334216157798	0.850046797241542	0.890741661514126	0.620654285210442	0.84075797718877
L-363	MM	Iorio et al., 2016	0.109468872318982	0.135753994374295	0.143183984189933	0.207335269912463	0.174067462083968	0.164189903270547	0.154535978221509	0.205473624042119	0.0399307564354754	0.0498397074999965	0.095557891909115	0.066537351349722	0.0951600350781001
L-428	cHL	Iorio et al., 2016	0.70934920291103	0.474738675777931	0.709258623471378	0.840984696778688	0.744657939060421	0.943744868671897	0.464992268208062	0.704370164337443	0.957013259283515	0.821447375518134	0.853548444588811	0.418989008979457	0.79115519183906
L-540	cHL	Iorio et al., 2016	0.849111572976162	0.791401001239678	0.479017569810699	0.824530191165296	0.80073935818007	0.96279617782543	0.878865830622795	0.610825360376283	0.968461105799913	0.773830497689476	0.868869636620717	0.768306203920789	0.84842860306094
L-591	cHL	this study	0.849321997960187	0.514515180743777	0.541529989088634	0.721051420559533	0.590634360133291	0.950038850930133	0.84725591330454	0.529815909391527	0.957162481692708	0.804169976767743	0.649160527373811	0.510551036615298	0.494491322203554
LAMA-84	CML	Iorio et al., 2016	0.84606947968798	0.774183388327897	0.708554489796727	0.833044398016604	0.812902125044866	0.948954010962675	0.426518785646879	0.0654345518144729	0.961979143349415	0.837867504118995	0.906945768173431	0.731062818399853	0.804059752076653
LM-1	LBCL	this study	0.581728194981109	0.465441840730502	0.503559759857237	0.823016377962553	0.782190536605796	0.975216127093629	0.50272281298968	0.661324304393578	0.622732194749541	0.473720204826393	0.61291235522269	0.4110672879631	0.539401178491214
LOUCY	T_cell_leukemia	Iorio et al., 2016	0.826308555558717	0.794311171469085	0.814282370204973	0.855488803016044	0.804182657647458	0.59100729860696	0.437880448434834	0.765980882523523	0.961360489066061	0.836198387803791	0.87286623951016	0.756665225420218	0.852922227206562
LP-1	MM	Iorio et al., 2016	0.0561046360220075	0.0715077721552519	0.0689203125683852	0.0681911503044152	0.0865199841312107	0.00845793284698675	0.0730082719948064	0.133806589297898	0.0229514992465911	0.0537351188306062	0.0724212865963739	0.0642486627503474	0.0661566887387337
MC116	DLBCL	Iorio et al., 2016	0.210302976132256	0.543777296757634	0.554859843446905	0.511171388090999	0.44379387418842	0.255148793090306	0.155971689955242	0.220385001335824	0.0448940157192407	0.0649582358594213	0.160135355711632	0.15254537704598	0.163691986986439
ME-1	AML	Iorio et al., 2016	0.830027530349575	0.809892763203338	0.754473189915823	0.840648367749579	0.813124202408002	0.962368363108088	0.515596926840893	0.117682848104735	0.966535553731199	0.8717877642543	0.891270280945589	0.821809007087911	0.841182741868802
MEC-1	CLL	Iorio et al., 2016	0.85996609749621	0.246968898422268	0.684581927958648	0.852415233317565	0.799759472472983	0.939362820193622	0.325668111448033	0.290778147378744	0.547462527542393	0.336897199695262	0.83023138652799	0.350918770593733	0.505633551051211
MEC-2	CLL	Iorio et al., 2016	0.855202603250227	0.21448996618417	0.429167222744419	0.591158284416362	0.796732593697293	0.965135755223515	0.187067298708552	0.159668099697576	0.412484910491349	0.445762931037593	0.655014815303336	0.236507243454012	0.134238099819042
MEG-01	CML	Iorio et al., 2016	0.74627836815711	0.768460338232737	0.734133828079013	0.585477934154886	0.794946258564333	0.435379391586348	0.338848748453248	0.203748299908594	0.839947929245116	0.653199280253748	0.859428820042929	0.612837989324357	0.823796365309381
MINO	MCL	Iorio et al., 2016	0.161108294530218	0.292527994979509	0.297998775345588	0.622720203285958	0.530580365931081	0.0175528170042587	0.0808476032413484	0.211445635095468	0.0334714850969824	0.057726492373129	0.07032264316857	0.0742548088300502	0.0687621359235038
ML-2	AML	Iorio et al., 2016	0.843899587915986	0.811025764244648	0.793093580180029	0.830318512885301	0.818831374666141	0.961287904808983	0.705100985443089	0.493054793813055	0.963777363627523	0.815425094873825	0.899341664407042	0.791962825519097	0.831802531051441
MLMA	LBCL	Iorio et al., 2016	0.505379679503505	0.585634598756493	0.628005686776425	0.832787206568843	0.809537587718903	0.502880798552496	0.207348059494563	0.196901209310549	0.621345863632973	0.539167059020762	0.585965368535046	0.50100773658476	0.533976214125207
MM1S	MM	Iorio et al., 2016	0.836181196401724	0.570902118658673	0.673248194840459	0.794581167294973	0.758780836786945	0.81042612629958	0.341414924826717	0.229333193089965	0.951001519862568	0.846887068977875	0.884699915809024	0.808392515044848	0.84284560891388
MOLM-13	AML	Iorio et al., 2016	0.80423330738626	0.629775294048154	0.734607922395496	0.877163603559525	0.798290812905591	0.761046933352234	0.458264198847551	0.231661433068934	0.965460909710598	0.832107312947922	0.891997685620883	0.768626201510331	0.869101605505888
MOLP-8	MM	Iorio et al., 2016	0.771661598495417	0.629068899770348	0.739263428337108	0.718210642022406	0.784399380612497	0.758387846171569	0.360452145544606	0.107224343562034	0.0728078206524152	0.107506895665749	0.141236350567155	0.155174013691785	0.31705050922716
MOLT-13	T_cell_leukemia	Iorio et al., 2016	0.849232298515712	0.853758319505172	0.81175824282254	0.86710731024017	0.821046559187446	0.951411665659082	0.856344185009482	0.122906044042682	0.965316437002915	0.861367078329132	0.89846785929065	0.824696768219445	0.850831291900428
MOLT-16	T_cell_leukemia	Iorio et al., 2016	0.821239288401638	0.794417821892575	0.706084286622356	0.666356752917646	0.675659929397783	0.541930020811226	0.356289590338016	0.260444423314399	0.968176364471346	0.818237456197138	0.858625556101806	0.790866662065065	0.803916812377173
MOLT-4	T_cell_leukemia	Iorio et al., 2016	0.830682620301607	0.772193970075067	0.761697843614808	0.850768651706309	0.796879762799283	0.956109325008732	0.845662655012763	0.793196754451877	0.969627611514638	0.828141822247439	0.867801117982324	0.779344562440895	0.866865536715187
MONO-MAC-6	AML	Iorio et al., 2016	0.777449937749803	0.623998698237551	0.79159312632008	0.849048795691643	0.779909009274658	0.959460520441493	0.490977554975543	0.114210469672783	0.957816982191013	0.840342211900322	0.878840436787012	0.595848102913455	0.873616639676197
MV-4-11	AML	Iorio et al., 2016	0.84650385622136	0.82507649265074	0.850133097431398	0.84158412262896	0.808835617570195	0.958854345430877	0.805061507065976	0.310642554532021	0.96352614239845	0.851943291365555	0.873449709890995	0.842172039056896	0.868648688867108
NAMALWA	BL	Iorio et al., 2016	0.839565562206389	0.850428356064537	0.701456181367385	0.868673420421904	0.80242732641929	0.951149224111232	0.339373216794505	0.32371842736695	0.928424908521818	0.855643061697721	0.894513451732187	0.736777681861004	0.716007916431848
NB4	AML	Iorio et al., 2016	0.852114375630513	0.79750048333973	0.832561854197295	0.854440077791507	0.801570349796296	0.96584056514712	0.576118934584349	0.0852456958293367	0.957713537001181	0.833519747470793	0.879224300107646	0.803823077171557	0.825228106918449
NCI-H929	MM	Iorio et al., 2016	0.655225254032588	0.805752686762207	0.792025954785617	0.83320158576122	0.78317279830521	0.670324764823972	0.351513141931855	0.130303946498503	0.635232187909366	0.589489032659153	0.686429715154872	0.514198372703175	0.818638095581945
NKM-1	AML	Iorio et al., 2016	0.86913728571621	0.859178429876933	0.814543047855465	0.874042294841816	0.806984091728989	0.964132585924115	0.853192498596095	0.636306036107845	0.956387689832827	0.857747302397116	0.894710993075552	0.832946173388125	0.863823244309672
NOMO-1	AML	Iorio et al., 2016	0.819512275388871	0.779432700164986	0.755933844464784	0.849598079532933	0.813152647138724	0.961290277924229	0.57000708553276	0.193493433300586	0.955377991815558	0.85011873622719	0.853360085810424	0.61632837105	0.84068938090736
NU-DUL-1	DLBCL	Iorio et al., 2016	0.59320575684412	0.817642622527779	0.532395219172711	0.850459000335179	0.823732331787991	0.921696425321603	0.175237685857441	0.209234375399095	0.0318176145979585	0.051640368351084	0.0693997743571539	0.0924330012421955	0.0836501099680121
OCI-AML2	AML	Iorio et al., 2016	0.800016789350988	0.5345613020511	0.496979224016965	0.841869683714007	0.782208601893753	0.950605083350968	0.501507695152738	0.159549785685606	0.613898049183555	0.543647030590843	0.851385324915697	0.465110162908166	0.493491825210324
OCI-AML3	AML	Iorio et al., 2016	0.77101628051669	0.683554302528665	0.75769532022253	0.868527922979311	0.771646549612598	0.969251573814474	0.277338281194321	0.102212937357473	0.719181309284555	0.747262967415759	0.886558959884995	0.670712685966366	0.799986300437904
OCI-AML5	AML	Iorio et al., 2016	0.845065239486892	0.797760816437525	0.822353506134762	0.832762143353641	0.797064726569052	0.951162246201591	0.731279911930948	0.11855100143176	0.966223677875334	0.859867260664295	0.862738083325657	0.817081388796295	0.853375860507459
OCI-LY-19	DLBCL	Iorio et al., 2016	0.320194752269703	0.596535334954139	0.447219274137587	0.871944301390894	0.806890379079745	0.164887766309314	0.159071724823583	0.214168623509285	0.0901069222057193	0.2766522957756	0.469935831178119	0.174359834300907	0.135492125099399
OCI-LY3	DLBCL	this study	0.709250819415731	0.859946336439089	0.641868574095112	0.893374352883827	0.839321959937077	0.969200073592187	0.874847169493405	0.199036476340702	0.590535733999111	0.28770296671834	0.889251850019132	0.803395520464912	0.188086522703418
OCI-M1	AML	Iorio et al., 2016	0.792483829664991	0.450560065214854	0.489751893424394	0.548423639301532	0.833699320200501	0.713493664528804	0.557587598134418	0.233390511714643	0.973817619424654	0.726327005114025	0.871740972364013	0.558711169140051	0.791965149595711
OPM-2	MM	Iorio et al., 2016	0.709917794398364	0.5089389537864	0.423395837848734	0.529653056881318	0.753532958182868	0.970553518394023	0.710783807012396	0.427671389398574	0.94856127785209	0.71570119437645	0.892514850825122	0.713890040442817	0.812169555117386
P12-ICHIKAWA	T_cell_leukemia	Iorio et al., 2016	0.701225815432034	0.713590049804808	0.777655328818897	0.533004714101575	0.466173094058445	0.504152031912045	0.324770326856424	0.362138428985944	0.959801098334943	0.844669938542194	0.882308327573761	0.820996927311157	0.827258868836922
P31-FUJ	AML	Iorio et al., 2016	0.821163993140923	0.147638307252689	0.370836637777975	0.817828022042957	0.781537051543998	0.954626020162241	0.866182104107913	0.842100588700549	0.96499890241525	0.52684324677634	0.899724775375106	0.730343329175297	0.831416240028828
P32-ISH	BL	Iorio et al., 2016	0.13580981127887	0.118129424022071	0.300575239327326	0.54569208621901	0.470803757235417	0.0777556479977904	0.201572573567756	0.165119520127229	0.0688140834691565	0.118830745102291	0.107275137937545	0.125839591185914	0.121946597068807
PF-382	T_cell_leukemia	Iorio et al., 2016	0.821682822979081	0.819360954925582	0.825563655839182	0.832016181710687	0.800772831882114	0.952842939929886	0.501032714300147	0.159846269273709	0.967166862849058	0.841750320557532	0.858927136133624	0.806030404038467	0.845439103471372
PL-21	AML	Iorio et al., 2016	0.84741384781117	0.720216667694511	0.671494649390914	0.82841577494581	0.829247307674009	0.861109720456066	0.430902343669737	0.34376618034202	0.948512337951682	0.760366054150248	0.894066424738975	0.655087502125298	0.712825288140563
QIMR-WIL	AML	Iorio et al., 2016	0.805965952594394	0.840396143872215	0.86525006369459	0.873176884367106	0.809494590423881	0.562414594641283	0.207046138322853	0.268143460475098	0.0493629205828112	0.0638502533749329	0.776549218988885	0.492015493749349	0.642051711492558
RAJI	BL	Iorio et al., 2016	0.702631461600373	0.507028580928548	0.765224147998643	0.860720917251215	0.827092590691769	0.982439035371285	0.892896226382535	0.18068665921938	0.590415038849301	0.636437250590692	0.891834249691051	0.748425495537784	0.850581378386488
RAMOS-2G6-4C10	BL	Iorio et al., 2016	0.801569410375374	0.787656722228681	0.815667859076033	0.850226541308943	0.763361521958216	0.968101337552813	0.799389725068773	0.438983202519211	0.561385226361326	0.184807980595689	0.598717441260344	0.522769304389647	0.580184935428961
RC-K8	DLBCL	Iorio et al., 2016	0.251213301510971	0.485492565428109	0.502331755490361	0.85354021634663	0.797457885708972	0.906918441891856	0.413337883016555	0.646608876314236	0.680200345564481	0.617005025789884	0.883731980410042	0.763853664245929	0.799126983178979
RIVA	DLBCL	this study	0.314757062296745	0.368117837662149	0.514357711988599	0.895235434749148	0.822288237669088	0.142829549012848	0.265000199776345	0.0609264937847045	0.299007017892048	0.19376536418183	0.895667706062437	0.425931837267256	0.212645884838703
RL	DLBCL	Iorio et al., 2016	0.631675619067987	0.252345112237806	0.696694985935164	0.833311553366015	0.803319209642866	0.956845949678381	0.880121756859839	0.492376974214504	0.896317023964388	0.88736688257533	0.897498086900584	0.738753605836376	0.867507564230376
RPMI-8226	MM	Iorio et al., 2016	0.739444174274798	0.673629260927838	0.746046836638786	0.786884526519327	0.780567689398157	0.544094372262505	0.331325852764233	0.124799391756735	0.955518115690722	0.839498513551877	0.90233703861868	0.818083981046482	0.82517365866539
RPMI-8402	T_cell_leukemia	Iorio et al., 2016	0.794802467798528	0.819016348386491	0.837515058758569	0.84218859375101	0.82454321084293	0.953907233688045	0.828130785701402	0.714358834163921	0.964946766432063	0.875026264316601	0.887106185044831	0.818135647609006	0.870529790738582
RPMI-8866	CML	Iorio et al., 2016	0.778461272153701	0.803069563953296	0.509036483547653	0.62786335198098	0.78416693997868	0.942320059231583	0.42508219162787	0.67950384411446	0.555003023799876	0.493826162885398	0.506925494124363	0.452530256849764	0.479322264253184
SCC-3	DLBCL	Iorio et al., 2016	0.586877570129168	0.606538258691687	0.693800260761751	0.819881282147536	0.757983572858341	0.961789956523833	0.846877021943204	0.635760741265101	0.966936169933993	0.827635861543971	0.865932604145552	0.737904051772668	0.771423492613738
SIG-M5	AML	Iorio et al., 2016	0.859630190370942	0.665598389216178	0.838810955326424	0.847208554604406	0.808398363709582	0.904742538746336	0.220124479712016	0.143048970588306	0.766330413737415	0.815103353769769	0.877922711381721	0.723670210097336	0.858341442631427
SKM-1	AML	Iorio et al., 2016	0.83843503525367	0.700425502301752	0.644947270059504	0.850685624129186	0.756315019055623	0.952094220875364	0.745386072267271	0.300588106445441	0.964035969126323	0.810571707809834	0.889942961176804	0.777273476665434	0.84750707519433
SK-MM-2	MM	Iorio et al., 2016	0.851339770874442	0.847138352980806	0.800051829111154	0.870391515774504	0.769689920152222	0.195955644981824	0.140568851134401	0.109342334377594	0.0640186833235861	0.085734167768622	0.603096655848544	0.259505889953423	0.533120469285349
SLVL	DLBCL	Iorio et al., 2016	0.704961841029226	0.775234815669662	0.753921202963478	0.85857266105473	0.815243959456965	0.962081414291876	0.379178988728042	0.177661191444898	0.633854782733147	0.498857153871936	0.867487661222746	0.707480199159967	0.820926202952509
SR	ALCL	Iorio et al., 2016	0.871040469166756	0.819165746495443	0.774952165545638	0.842741196196918	0.778997770350327	0.962065913975528	0.882410872604773	0.722434947975503	0.964442992648191	0.811312769068588	0.888426660405702	0.808705050161265	0.847427385165628
ST486	BL	Iorio et al., 2016	0.586866296752279	0.333804243332999	0.721704456419783	0.856506691840342	0.803650192760767	0.958622066994354	0.866765996764829	0.339370429342726	0.106655796684561	0.110273280645512	0.128201773223934	0.115818847924405	0.0774097073956051
SU-DHL-1	ALCL	Iorio et al., 2016	0.742682483034548	0.411409481553157	0.577219243650597	0.803885146384759	0.778467673867583	0.954924612963593	0.86522715547146	0.766760029993422	0.961610404015899	0.80274474049661	0.859656331731377	0.735853252685907	0.728188240392101
SU-DHL-10	DLBCL	Iorio et al., 2016	0.636821737064894	0.770033900280917	0.807278617796982	0.858640305499655	0.818020959127602	0.952102976532216	0.32128848653046	0.218968846385919	0.0738876616127876	0.0693045739014132	0.228976713630732	0.169271900862078	0.183082274716125
SU-DHL-16	DLBCL	Iorio et al., 2016	0.600427695110907	0.58451261427657	0.624611849778074	0.869037393619795	0.831198895949149	0.126699636109191	0.16402559641903	0.182374527986828	0.573326718289639	0.537334880192802	0.891418014990271	0.510597547918949	0.474785214402573
SU-DHL-4	DLBCL	Iorio et al., 2016	0.647755803213843	0.796778520459156	0.81890183069137	0.869207356386576	0.838525828096039	0.969037394475029	0.821096864290042	0.190634242842592	0.826573033748936	0.728589221249476	0.875502560397975	0.52098365446729	0.558273413208506
SU-DHL-5	LBCL	Iorio et al., 2016	0.859184979320993	0.737841211118986	0.612561862595892	0.861831361963088	0.784682477593017	0.951349355518101	0.485957236808284	0.244393176966034	0.685494362001895	0.59627430642544	0.653757163263873	0.492923307344292	0.499792946336333
SU-DHL-6	DLBCL	Iorio et al., 2016	0.530073265604892	0.591981826769023	0.574486823661494	0.883874498156271	0.826436261038488	0.392094494568401	0.456487391148705	0.240310735957243	0.0757909819125223	0.115824277914337	0.267744119435501	0.140453936176277	0.139219642526954
SU-DHL-8	DLBCL	Iorio et al., 2016	0.772165099779693	0.553476601507726	0.857434884811328	0.821242590168591	0.795186442601567	0.959908800064063	0.597723846472308	0.364911025802295	0.957750255958463	0.878808454468457	0.876232596168353	0.794057459556133	0.855001396054447
SUP-HD1	cHL	Iorio et al., 2016	0.542588258816871	0.611657186262626	0.784412178957822	0.729721456339467	0.789700443970782	0.963771364350278	0.874458935790413	0.649759220751297	0.964578939436421	0.854490030451813	0.888415126186094	0.764689981739497	0.852579722921688
SUP-M2	ALCL	Iorio et al., 2016	0.530587299201374	0.595772964352483	0.537693602905328	0.824686377697159	0.780753553085717	0.957255342487555	0.852231940729365	0.741425868577859	0.966668721432699	0.789325796200657	0.876660178535673	0.640712877011503	0.752566314105103
SUP-T1	T_cell_leukemia	Iorio et al., 2016	0.585149723689032	0.759058209597219	0.834140984742057	0.865734040247576	0.796077186783038	0.947473605052009	0.531893818089684	0.709692090213085	0.960760262368234	0.865653976522184	0.891239983434076	0.774656033397269	0.876505491483722
THP-1	AML	Iorio et al., 2016	0.837226401769469	0.817255316183194	0.818488987881818	0.868670082985542	0.793309869835977	0.949160166134867	0.850178559084203	0.583070133353002	0.958542775573674	0.854470729071934	0.86079117750972	0.839998246408233	0.85974064367681
TK	DLBCL	Iorio et al., 2016	0.556019762826382	0.583283455632566	0.440234901117393	0.882570264376351	0.821325579501713	0.783886683422872	0.353460011757513	0.282261754119845	0.145464306615714	0.491279705619685	0.842914087155041	0.40647935261294	0.433163645593025
TUR	AML	Iorio et al., 2016	0.817762358860053	0.617306848127922	0.763912154437421	0.855938765287458	0.822932408445528	0.949909661296264	0.82975836128909	0.654226175130041	0.961644996988373	0.843322781934285	0.880820602752441	0.802822028755185	0.869127481137858
U-266	MM	Iorio et al., 2016	0.572129657432575	0.68888692196345	0.562315674166785	0.561063958321074	0.743025903788625	0.943325817029496	0.818423135977244	0.507982684304164	0.963720539301574	0.688292074391178	0.866907284102492	0.540761802539068	0.824682380792764
U2932 R1	DLBCL	this study	0.136533055568655	0.109893019675752	0.162778883326538	0.865451865566724	0.771468288574268	0.0427606202757374	0.100487274353591	0.0796190923029149	0.0570416432806144	0.268910630340851	0.277319781760051	0.109771143747098	0.0787931692470223
U2932 R2	DLBCL	this study	0.128053364586759	0.178325658862041	0.462533937277241	0.85088300513117	0.771780167606693	0.11416690283244	0.0986595625355582	0.133894726375037	0.0664539855093757	0.0986914380219211	0.478713991788506	0.149545470703988	0.112720080009317
U-HO1	cHL	this study	0.679453232720862	0.327966657789921	0.749902411160027	0.884153514260219	0.78521029775753	0.0315749285112174	0.0982528784536355	0.165784676773326	0.570787012286141	0.577907297454016	0.886237545241117	0.71032186536607	0.77229267905219
VAL	DLBCL	Iorio et al., 2016	0.609393300098406	0.247207831818481	0.525093912030178	0.860491194018479	0.825276173846349	0.0685366823596893	0.164642747988167	0.22371875349984	0.604700617156878	0.582062190388127	0.889334284336479	0.330245294167333	0.268983239481498
WSU-DLCL2	DLBCL	Iorio et al., 2016	0.48300070207358	0.786699273527916	0.206467710671709	0.875476593770597	0.813295257361173	0.855415956962796	0.1001423021436	0.210997416996024	0.0387023585204132	0.0500289874892902	0.564151810486973	0.161120997115278	0.498191814360418
WSU-NHL	DLBCL	Iorio et al., 2016	0.690609733765787	0.307538678379285	0.46755340922823	0.87385154194791	0.786653514209216	0.386298708033687	0.287058187368261	0.284118348891248	0.961857205475262	0.861104339657897	0.897194609018385	0.812580112384263	0.858538271496467
WW1-LCL	LCL	this study	0.755372992342389	0.803354366447398	0.657023111934349	0.807455405989993	0.770254717303097	0.721262278646399	0.171647926487592	0.0941805911063573	0.0481434323933091	0.0641200636953743	0.387322948309234	0.117806993961982	0.191654624069209

## Sheet: Table S3
Supplementary Table 3: Statistical analysis of TERT DNA methylation. Only comparisons with significant p values (p.adj < 0.05) are listed. Wilcoxon test was used for comparisons of DNA methylation within and between entities. P values were adjusted using the Benjamini-Hochberg (BH) method.
Overall comparison of DNA methylation variability between core and THOR CpGs (Figure 1B):
All entities combined
group1	group2	p	p.adj
Core promoter	THOR region	0.0000644	0.000064
Pair-wise comparisons between entities (Figure 1B):
both CpGs combined
group1	group2	p	p.adj
LCL	LBCL	0.00749250749250749	0.03
LCL	cHL	0.00026060895626113	0.0017
CLL	cHL	0.000297930732713341	0.0017
MCL	cHL	0.000166017557321905	0.0017
DLBCL	cHL	3.9*10-5	0.0011
BL	cHL	0.000209049502882481	0.0017
MM	cHL	0.000635581774290296	0.003
Comparison promoter CpG and THOR CpG within each entity:
cHL
group1	group2	p	p.adj
Core promoter	THOR region	0.000725280911039425	0.00073
Pair-wise comparisons between entities (Supplementary Figure 3):
both CpGs combined
group1	group2	p	p.adj
LCL	LBCL	0.00749250749250749	0.021
LCL	cHL	0.00026060895626113	0.0011
LCL	T_cell_leukemia	8.8*10-5	0.00065
LCL	ALCL	0.00024975024975025	0.0011
LCL	AML	0.00956486722511071	0.025
LCL	CML	0.00528746615703137	0.017
CLL	LBCL	0.0155400155400155	0.037
CLL	cHL	0.000297930732713341	0.0012
CLL	T_cell_leukemia	0.00015011414241196	0.00099
CLL	ALCL	4.6*10-5	0.00043
CLL	CML	0.0155665756865157	0.037
MCL	cHL	0.000166017557321905	0.00099
MCL	T_cell_leukemia	0.000180631759579128	0.00099
MCL	ALCL	4.6*10-5	0.00043
DLBCL	cHL	3.9*10-5	0.00043
DLBCL	T_cell_leukemia	8.7*10-8	0.0000057
DLBCL	ALCL	4.2*10-5	0.00043
DLBCL	AML	0.000564980850167739	0.0021
DLBCL	CML	0.00707362170425872	0.02
LBCL	ALCL	0.00388620667258438	0.013
BL	cHL	0.000209049502882481	0.0011
BL	T_cell_leukemia	2.2*10-6	0.000071
BL	ALCL	5.7*10-5	0.00047
BL	AML	0.00656017186577093	0.02
MM	cHL	0.000635581774290296	0.0022
MM	T_cell_leukemia	2.1*10-5	0.00043
MM	ALCL	0.000383634303440994	0.0015
MM	AML	0.0102683423395795	0.026

## Sheet: Table S4
Supplementary Table 4: Table containing information about the BS cohort cell lines. Bisulfite conversion rates for the B-cell lymphomas studied. EBV and STR verification status are also shown. For the EBV status, NA means no information. Diagnosis abbreviations: Burkitt lymphoma (BL), B-cell non-Hodgkin lymphoma (B-NHL), diffuse large B-cell lymphoma (DLBCL), classic Hodgkin lymphoma (cHL), large…
Cell line	EBV_status	Diagnosis	Verified by STR profiling	Conversion rate (%)
Daudi	positive	BL	yes	99.6021
Raji	positive	BL	yes	93.9159
BL-41	negative	BL	yes	99.4929
BL-70	negative	BL	yes	99.3874
BLUE-1	negative	BL	yes	99.3328
CA46	negative	BL	yes	99.502
DG-75	negative	BL	yes	99.3688
EB1	positive	BL	yes	99.6368
Namalwa	positive	BL	yes	98.3567
BL-2	negative	BL	yes	98.0007
Ramos	negative	BL	yes	98.3961
JI	positive	BL	yes	98.0516
EB3	positive	BL	yes	98.0539
MC116	negative	B-NHL	yes	98.9297
U-698-M	negative	B-NHL	yes	98.5923
Karpas-422	NA	DLBCL	yes	99.5124
SU-DHL-10	NA	DLBCL	yes	99.4644
SU-DHL-6	NA	DLBCL	yes	99.5647
RIVA	NA	DLBCL	yes	99.5002
OCI-Ly3	NA	DLBCL	yes	97.7022
U-2932 R1	NA	DLBCL	yes	99.2961
U-2932 R2	NA	DLBCL	yes	97.9714
HDLM-2	negative	cHL	yes	99.4603
L-1236	negative	cHL	yes	99.351
L-428	negative	cHL	yes	99.5101
L-540	negative	cHL	yes	99.3769
SUP-HD1	negative	cHL	yes	99.2318
L-591	positive	cHL	yes	99.26
U-HO1	negative	cHL	yes	99.3198
KM-H2	negative	cHL	yes	99.1258
AM-HLH	positive	cHL	yes	99.4327
HD-70	negative	cHL	yes	99.3648
SU-DHL-5	NA	LBCL	yes	98.9721
HT	NA	LBCL	yes	99.432
MLMA	NA	LBCL	yes	99.3775
LM-1	NA	LBCL	yes	99.463
BJAB	negative	LBCL	yes	99.3352
WW1-LCL	positive	LCL	yes	99.4872
GM12878	positive	LCL	yes	98.5926
IARC-304	positive	LCL	yes	99.5528
DEV	NA	NLPHL	yes	99.4131
CRO-AP3	NA	PEL	yes	99.3757
HH-B2	NA	PEL	yes	99.3287
			average conversion rate	99.0092

## Sheet: Table S5
Supplementary Table 5: TPM values from RNA-Sequencing data for the TERT gene.
Cell_line	TPM value	Source
HD70	14.4872	this study
HDLM2	0.87156	this study
SUPHD1	1.08289	this study
UHO1	22.6007	this study
HDLM2 A	1.19465	Edginton-White et al., 2019
HDLM2 B	1.42182	Edginton-White et al., 2019
L428 A	0.641473	Edginton-White et al., 2019
L428 B	0.317468	Edginton-White et al., 2019
L1236 A	3.4585	Edginton-White et al., 2019
L1236 B	3.53546	Edginton-White et al., 2019
KMH2 A	1.09366	Edginton-White et al., 2019
KMH2 B	1.16814	Edginton-White et al., 2019

## Sheet: Table S6
Supplementary Table 6: Read counts obtained from IGV for the SNP rs2853669 (chr5:1,295,349, hg19) which is located at the position 248 of the TERT BS assay (left part of the table). We used a cutoff of ≥ 5% reads from the BS for calling an allele at a known SNP position and ≥ 20% for the detection of novel variants. Each nucleotide is colored according to the IGV coloring (green for adenine [A], …
Sample Name	EBV_status	Diagnosis	rs2853669 detected by BS as called by IGV	ref. Allele	alt. Allele	Total read count	Number of A reads	A %	Number of C reads	Number of G reads	G %	Number of T reads	T %		Aligned read count	Number of A reads	A %	Number of G reads	G %	Number of ''other'' reads	Other %		TERTp SNV detected by Sanger Sequencing	ETS-family general recognition sites
Daudi	pos	BL	rs2853669	A	G	1410	513	36.383	0	823	58.3688	74	5.24823		1412	472	33.4278	754	53.3994	67	4.74504		rs2853669 A>G	3
Raji	pos	BL	WT	A	G	22389	21649	96.6948	3	83	0.370718	654	2.92108		22194	18971	85.4781	59	0.265838	571	2.57277		WT	4
BL-41	neg	BL	WT	A	G	35012	32308	92.2769	10	159	0.45413	2535	7.24037		34634	29681	85.699	117	0.337818	2309	6.66686		WT	4
BL-70	neg	BL	WT	A	G	32505	29753	91.5336	8	199	0.612214	2545	7.82956		32740	27407	83.7111	172	0.525351	2345	7.16249		rs35226131 (C>T), rs35161420 (C>G)	3
BLUE-1	neg	BL	WT	A	G	9647	8923	92.4951	1	51	0.528662	672	6.9659		9502	8176	86.045	45	0.473585	614	6.4618		NA	4
CA46	neg	BL	rs2853669	A	G	14486	7875	54.3628	3	5673	39.1619	935	6.45451		14392	7181	49.8958	5104	35.4641	858	5.96165		rs2853669 A>G	3
DG-75	neg	BL	rs2853669	A	G	16768	9000	53.6737	3	6734	40.1598	1031	6.14862		16710	8307	49.7127	6213	37.1813	932	5.5775		rs2853669 A>G	3
EB1	pos	BL	rs2853669	A	G	40783	11606	28.4579	3	27375	67.1236	1799	4.41115		39578	10249	25.8957	22953	57.9943	1528	3.86073		rs2853669 A>G	3
Namalwa	pos	BL	WT	A	G	10788	9947	92.2043	1	48	0.444939	792	7.34149		11202	9117	81.3873	40	0.357079	726	6.48099		WT	4
BL-2	neg	BL	WT	A	G	16933	15913	93.9763	8	99	0.584657	913	5.39184		16116	13939	86.4917	75	0.465376	788	4.88955		WT	4
Ramos	neg	BL	WT	A	G	42595	39357	92.3982	7	160	0.375631	3071	7.20977		42336	36633	86.5292	133	0.314153	2822	6.66572		WT	4
JI	pos	BL	WT	A	G	11892	11047	92.8944	1	49	0.412042	795	6.68517		11750	10095	85.9149	38	0.323404	723	6.15319		WT	4
EB3	pos	BL	WT	A	G	35994	33712	93.6601	6	112	0.311163	2164	6.01211		35358	30706	86.8431	85	0.240398	1964	5.55461		WT	4
MC116	neg	B-NHL	rs2853669	A	G	58712	31932	54.3875	6	23095	39.3361	3679	6.26618		60758	29507	48.5648	21014	34.5864	3376	5.55647		rs2853669 (A>G), rs907929058 (C>T)	3
U-698-M	neg	B-NHL	WT	A	G	50085	47341	94.5213	8	246	0.491165	2490	4.97155		51542	42144	81.7663	184	0.35699	2277	4.41776		rs35226131 C>T	4
Karpas-422	NA	DLBCL	WT	A	G	38556	36053	93.5081	7	159	0.412387	2337	6.06131		39044	33011	84.5482	127	0.325274	2130	5.45538		WT	4
SU-DHL-10	NA	DLBCL	rs2853669	A	G	25073	13308	53.077	4	10154	40.4977	1607	6.40928		24640	12114	49.164	9028	36.6396	1428	5.79545		rs2853669 A>G	3
SU-DHL-6	NA	DLBCL	WT	A	G	30466	27929	91.6727	5	164	0.538305	2368	7.7726		29534	24892	84.2825	130	0.440171	2075	7.0258		NA	4
RIVA	NA	DLBCL	WT	A	G	51719	47864	92.5463	3	247	0.477581	3605	6.97036		51780	44061	85.0927	197	0.380456	3266	6.30745		WT	4
OCI-Ly3	NA	DLBCL	rs2853669	A	G	15125	7047	46.5917	5	7328	48.4496	745	4.92562		14390	6046	42.0153	6241	43.3704	633	4.39889		rs2853669 A>G	3
U-2932 R1	NA	DLBCL	WT	A	G	20186	18605	92.1678	3	103	0.510255	1475	7.30704		19946	17234	86.4033	85	0.426151	1358	6.80838		rs35226131 C>T	4
U-2932 R2	NA	DLBCL	WT	A	G	20841	19197	92.1117	2	82	0.393455	1560	7.48525		21240	18055	85.0047	64	0.301318	1465	6.89736		rs35226131 C>T	4
HDLM-2	neg	cHL	rs2853669	A	G	33006	70	0.212083	4	31897	96.64	1035	3.13579		31404	37	0.117819	26255	83.604	835	2.6589		rs2853669 A>G	3
L-1236	neg	cHL	WT	A	G	40500	38722	95.6099	6	195	0.481481	1577	3.89383		39316	33388	84.9222	133	0.338285	1394	3.54563		WT	4
L-428	neg	cHL	rs2853669	A	G	14988	7053	47.0576	7	7199	48.0318	729	4.86389		14852	6293	42.3714	5900	39.7253	628	4.22839		rs1384474222 (C>T), rs2853669 (A>G)	3
L-540	neg	cHL	rs2853669	A	G	18635	35	0.187819	0	17981	96.4905	619	3.32171		17766	13	0.0731735	14345	80.7441	493	2.77496		rs2853669 A>G	3
SUP-HD1	neg	cHL	rs2853669	A	G	24836	38	0.153004	3	23971	96.5172	824	3.31776		26330	18	0.0683631	21005	79.7759	710	2.69654		rs2853669 A>G	3
L-591	pos	cHL	WT	A	G	33284	31737	95.3521	8	138	0.414614	1401	4.20923		32592	27228	83.542	96	0.294551	1205	3.69723		WT	4
U-HO1	neg	cHL	rs2853669	A	G	20656	13976	67.6607	4	5265	25.489	1411	6.83095		20628	12724	61.6831	4715	22.8573	1296	6.28272		rs2853669 A>G	3
KM-H2	neg	cHL	WT	A	G	18614	18059	97.0184	4	87	0.46739	464	2.49275		18846	15599	82.7709	59	0.313064	394	2.09063		WT	4
AM-HLH	pos	cHL	rs2853669	A	G	7322	5289	72.2344	2	1734	23.6821	297	4.05627		7224	4563	63.1645	1382	19.1307	265	3.66833		rs2853669 A>G	3
HD-70	neg	cHL	WT	A	G	3578	3401	95.0531	0	17	0.475126	160	4.47177		3604	3072	85.2386	13	0.36071	143	3.96781		WT	4
SU-DHL-5	NA	LBCL	rs2853669	A	G	3975	1567	39.4214	1	2198	55.2956	209	5.25786		3958	1419	35.8514	1974	49.8737	186	4.69934		rs2853669 A>G	3
HT	NA	LBCL	rs2853669	A	G	21471	11989	55.8381	3	8085	37.6554	1394	6.49248		21654	11234	51.8796	7410	34.22	1281	5.91577		rs2853669 A>G	3
MLMA	NA	LBCL	WT	A	G	9143	8419	92.0814	3	40	0.437493	681	7.44832		9130	7703	84.3702	35	0.383352	630	6.90033		WT	4
LM-1	NA	LBCL	rs2853669	A	G	12404	9063	73.0651	4	2963	23.8875	374	3.01516		12658	7493	59.1958	2601	20.5483	324	2.55965		rs2853669 A>G	3
BJAB	neg	LBCL	WT	A	G	24014	23118	96.2688	4	158	0.65795	734	3.05655		25540	20282	79.4127	121	0.473767	650	2.54503		WT	4
WW1-LCL	pos	LCL	rs2853669	A	G	6079	8	0.131601	1	5820	95.7394	250	4.11252		5990	4	0.066778	5175	86.394	227	3.78965		rs2853669 A>G	3
GM12878	pos	LCL	WT	A	G	37949	35283	92.9748	8	179	0.471686	2479	6.53245		38802	33301	85.8229	152	0.391732	2331	6.00742		rs35550267 G>A	5
IARC-304	pos	LCL	WT	A	G	5994	5455	91.0077	3	18	0.3003	518	8.64198		6122	5102	83.3388	17	0.277687	482	7.87324		WT	4
DEV	NA	NLPHL	rs2853669	A	G	26224	17515	66.79	5	7070	26.96	1634	6.23093		26394	16121	61.0783	6373	24.1456	1502	5.69069		rs2853669 A>G	3
CRO-AP3	NA	PEL	rs2853669	A	G	34026	28810	84.6705	6	4289	12.6051	920	2.70381		32482	23515	72.3939	3819	11.7573	739	2.27511		rs2853669 A>G	3
HH-B2	NA	PEL	rs2853669	A	G	7722	6047	78.3087	0	1158	14.9961	517	6.69516		7682	5559	72.364	1037	13.4991	487	6.33949		rs2853669 A>G	3
information obtained from IGV software (left part of table)															information obtained from the script-based analysis (middle part of table)								Sanger sequencing information, right part of table

## Sheet: Table S7
Supplementary Table 7: Converted DNA methylation values (from relative DNA methylation values with range 1-100% to a range of 0-1 for direct comparison with beta values) of the BS cohort shown in Figure 2 with blue color being completely unmethylated (DNA methylation value = 0) and yellow being fully methylated (DNA methylation value = 1). The three rows above the table show the hg19 coordinates …
		hg19 chr5 position	1295135	1295139	1295149	1295154	1295168	1295170	1295173	1295175	1295186	1295192	1295194	1295224	1295239	1295247	1295257	1295262	1295267	1295274	1295276	1295278	1295287	1295313	1295321	1295338	1295343	1295352	1295354	1295364	1295374	1295376
		Position in TERT assay	34	38	48	53	67	69	72	74	85	91	93	123	138	146	156	161	166	173	175	177	186	212	220	237	242	251	253	263	273	275
		CpG number	1	2	3	4	5	6	7	8	9	10	11	12	13	14	15	16	17	18	19	20	21	22	23	24	25	26	27	28	29	30
Cell line	EBV_status	Diagnosis																																TERT core average methylation	THOR average methylation	overall average methylation
Daudi	positive	BL	0.0298701	0.0792208	0.14026	0.083225	0.0194805	0.0142857	0.0883117	0.0143043	0.00909091	0.00649351	0.00909091	0.0025974	0.0182768	0.00130208	0.0195567	0.0169271	0.0117493	0.0116732	0.00518807	0.0181582	0.00650195	0.0339213	0.0221643	0.117493	0.0612777	0.0532623	0.0726329	0.0757576	0.138129	0.310705		0.0290675	0.106428	0.0496969
Raji	positive	BL	0.613998	0.651523	0.644683	0.631711	0.631983	0.631418	0.631356	0.627085	0.61197	0.497767	0.613057	0.475477	0.414849	0.289811	0.280396	0.44606	0.308941	0.322798	0.313961	0.597271	0.509998	0.255827	0.306003	0.711136	0.644366	0.693599	0.723341	0.589625	0.70045	0.741812		0.500088	0.638792	0.537076
BL-41	negative	BL	0.00640178	0.0158151	0.0128599	0.011761	0.00777408	0.0120686	0.0184088	0.00460317	0.00668116	0.0110065	0.00624372	0.00766628	0.016193	0.00603143	0.00799026	0.0104679	0.00965466	0.00602123	0.00343388	0.0109316	0.00776217	0.00771066	0.00601352	0.00607277	0.00849739	0.00570697	0.00807601	0.00887624	0.0079698	0.00943346		0.00943122	0.00758077	0.00893776
BL-70	negative	BL	0.00724434	0.0307727	0.0139919	0.0194027	0.0100528	0.00444294	0.0107786	0.00875814	0.00726597	0.00713043	0.00960458	0.0104477	0.0199618	0.00719465	0.0102333	0.0150067	0.0151097	0.0126241	0.00897918	0.0140837	0.00594937	0.00595098	0.0179177	0.0193052	0.0127867	0.0230972	0.0189441	0.0200361	0.032713	0.0474033		0.0115903	0.0240254	0.0149063
BLUE-1	negative	BL	0.00652591	0.00805524	0.00883426	0.0101767	0.00537119	0.00672301	0.00902458	0.00518135	0.0101864	0.0107444	0.00768197	0.00748704	0.0174933	0.00885467	0.0157753	0.0203807	0.00693107	0.0101727	0.00710445	0.00863889	0.00537841	0.00782347	0.00638298	0.0069151	0.00805833	0.00901961	0.0053681	0.0081103	0.00801907	0.00601125		0.0092975	0.00723559	0.00874766
CA46	negative	BL	0.00150395	0.0142875	0.00689828	0.0062751	0.00376081	0.00476728	0.00401254	0.00564122	0.00766235	0.0116541	0.00301016	0.00614497	0.0110594	0.00603015	0.0125644	0.0138139	0.00617051	0.00653102	0.00967458	0.0071626	0.00829146	0.00902695	0.00620253	0.00389301	0.00815149	0.00640697	0.00288293	0.00512198	0.00385604	0.0044259		0.00754288	0.00511761	0.00689614
DG-75	negative	BL	0.00780306	0.00758075	0.0108839	0.00736912	0.00758325	0.00924092	0.00912389	0.00560871	0.00595304	0.00934271	0.00879121	0.00868323	0.0207026	0.00968203	0.0170555	0.0143014	0.0116022	0.0113224	0.00967565	0.00890403	0.00880379	0.00833333	0.00398098	0.00725594	0.00979206	0.00963262	0.00626511	0.00976471	0.0106343	0.00720701		0.00992485	0.00806659	0.00942931
EB1	positive	BL	0.422952	0.723397	0.724692	0.430053	0.713387	0.69913	0.727199	0.51601	0.049639	0.0359789	0.275915	0.0785372	0.567771	0.0409931	0.0436795	0.167445	0.255229	0.228193	0.100604	0.1487	0.117483	0.0687759	0.127507	0.729251	0.22134	0.210483	0.261904	0.613831	0.323363	0.595376		0.324353	0.385382	0.340627
Namalwa	positive	BL	0.0436198	0.0728929	0.0392508	0.0383298	0.0255617	0.032458	0.0301254	0.0231007	0.0169962	0.0264231	0.0172667	0.0308119	0.0611111	0.0330011	0.0386876	0.0977959	0.129587	0.0490468	0.0316322	0.0669163	0.0451729	0.0731537	0.0411929	0.230013	0.103809	0.239084	0.28441	0.10251	0.0947921	0.199571		0.0464973	0.161923	0.0772775
BL-2	negative	BL	0.185971	0.580753	0.256205	0.177287	0.123592	0.109666	0.212692	0.145457	0.121824	0.0602514	0.072743	0.0601797	0.107862	0.0516961	0.11787	0.191542	0.196095	0.169999	0.10961	0.214726	0.145097	0.122187	0.0892157	0.335202	0.25087	0.216665	0.281896	0.25043	0.203424	0.357862		0.160605	0.248196	0.183962
Ramos	negative	BL	0.00706264	0.00850877	0.0198367	0.0201949	0.0185071	0.0181307	0.0195717	0.0199123	0.0170504	0.0168034	0.014742	0.0199904	0.0222885	0.0220272	0.0333962	0.0185892	0.022147	0.0194455	0.019698	0.014979	0.0174755	0.013647	0.0161369	0.0162527	0.0147078	0.0182867	0.0273049	0.00666163	0.00638191	0.0088347		0.0183638	0.0143209	0.0172857
JI	positive	BL	0.0378964	0.0680588	0.048739	0.04613	0.0263036	0.0277476	0.0320186	0.0208881	0.0158115	0.0303547	0.0331167	0.0278724	0.0654568	0.0342636	0.0487124	0.0578833	0.0265941	0.0260344	0.0241748	0.0293205	0.0266667	0.0345052	0.0317757	0.0805672	0.0446512	0.042731	0.0455531	0.0386209	0.0411622	0.0775472		0.0358431	0.0503261	0.0397053
EB3	positive	BL	0.0247576	0.106738	0.013056	0.023293	0.000464348	0.00247844	0.00108359	0.00159819	0.00247947	0.0239839	0.00103151	0.00102965	0.000873452	0.0223455	0.0277821	0.000975109	0.0379193	0.0244053	0.00143575	0.0349797	0.0456876	0.0145123	0.0212073	0.168374	0.127782	0.0124269	0.0240754	0.0791832	0.137318	0.482127		0.0187686	0.131562	0.0488468
MC116	negative	B-NHL	0.0136742	0.016186	0.00988393	0.0164827	0.028499	0.00734849	0.0147387	0.0247283	0.0209576	0.0137392	0.0127698	0.0152672	0.0277677	0.0180063	0.0107037	0.0274782	0.0175608	0.0179909	0.012819	0.0201348	0.0117651	0.0169133	0.0108857	0.0180668	0.0226616	0.0107961	0.0222783	0.016636	0.017168	0.0113926		0.0170643	0.0162356	0.0168433
U-698-M	negative	B-NHL	0.497784	0.707409	0.525738	0.556419	0.445704	0.447489	0.464484	0.442705	0.443905	0.436858	0.441181	0.34571	0.325461	0.154945	0.376896	0.431334	0.414463	0.430736	0.429701	0.431999	0.442697	0.435162	0.270046	0.488864	0.48723	0.526598	0.516058	0.5312	0.541415	0.525809		0.437672	0.485903	0.450533
Karpas-422	NA	DLBCL	0.0196924	0.175478	0.0711001	0.111184	0.0102232	0.0241659	0.0359085	0.0168808	0.0037173	0.0108329	0.0154265	0.0119009	0.0224845	0.00725757	0.00869891	0.0186951	0.0184638	0.0140121	0.0142917	0.0256781	0.0193744	0.068309	0.0975254	0.494327	0.14568	0.159331	0.375374	0.207571	0.508894	0.562753		0.0328989	0.318932	0.109174
SU-DHL-10	NA	DLBCL	0.00380173	0.0106671	0.00928566	0.0100315	0.00949598	0.00431507	0.00869629	0.0036515	0.0061552	0.0084721	0.00598934	0.0113081	0.0242071	0.00926331	0.00903593	0.0163851	0.00481857	0.00654545	0.00858681	0.0072722	0.00334716	0.00523198	0.00549491	0.00705557	0.00668945	0.00706425	0.00414395	0.0114263	0.00445678	0.00338186		0.00848014	0.00621413	0.00787587
SU-DHL-6	NA	DLBCL	0.00258181	0.013443	0.00997416	0.0126902	0.00858395	0.00913516	0.00648649	0.00570468	0.00584373	0.0049267	0.00360187	0.00768584	0.00343229	0.0101065	0.00463465	0.0101685	0.00548755	0.00732469	0.0024632	0.00564598	0.00498588	0.00700637	0.0106538	0.0110451	0.00761848	0.00948583	0.00875352	0.00939273	0.00560709	0.0101267		0.00690514	0.0090854	0.00748654
RIVA	NA	DLBCL	0.00467654	0.00729591	0.00683985	0.00631474	0.00315279	0.00567396	0.00343667	0.00414438	0.00579	0.00779534	0.00488859	0.0063374	0.0164806	0.00517565	0.0156671	0.0145364	0.00504602	0.00711328	0.00785869	0.0109408	0.00478045	0.00552958	0.00310515	0.01427	0.00527228	0.0177138	0.0151365	0.0113185	0.00721777	0.0196295		0.00724885	0.0117079	0.00843794
OCI-Ly3	NA	DLBCL	0.433192	0.459488	0.493393	0.417789	0.127256	0.12348	0.226168	0.239915	0.0661059	0.0956819	0.202548	0.0746251	0.142283	0.0563247	0.198747	0.404467	0.467559	0.325381	0.3013	0.376093	0.284989	0.132811	0.133516	0.343408	0.292855	0.154792	0.194113	0.205971	0.163289	0.493141		0.2568	0.247636	0.254356
U-2932 R1	NA	DLBCL	0.00815343	0.0445412	0.0202189	0.0170607	0.00842827	0.00565391	0.0118606	0.00991108	0.00621521	0.0154759	0.00592977	0.0041686	0.0164117	0.00278035	0.0198313	0.0124178	0.0207172	0.0111933	0.0150828	0.027032	0.00712963	0.0158621	0.00457175	0.0658176	0.0176754	0.0317565	0.0852147	0.0202824	0.036714	0.0462963		0.0139125	0.0385411	0.0204801
U-2932 R2	NA	DLBCL	0.00564722	0.0114649	0.00520971	0.0113988	0.0101411	0.00512051	0.011116	0.0038811	0.0060161	0.00538109	0.00617829	0.0235595	0.0406648	0.0350195	0.0387981	0.0280968	0.0353285	0.0260256	0.0300115	0.0150953	0.0342544	0.0334994	0.0316754	0.0344523	0.0347749	0.0318276	0.0300062	0.016409	0.00679067	0.0190188		0.0191776	0.0256194	0.0208954
HDLM-2	negative	cHL	0.235744	0.548513	0.531442	0.312998	0.327335	0.252654	0.435803	0.411275	0.337417	0.186284	0.298299	0.0712128	0.163425	0.0519338	0.251225	0.384467	0.191101	0.414851	0.30867	0.385573	0.371616	0.319492	0.199613	0.780917	0.600372	0.527193	0.587855	0.550365	0.594061	0.787618		0.308697	0.578499	0.380644
L-1236	negative	cHL	0.368664	0.50968	0.526802	0.423353	0.4463	0.228323	0.420638	0.220197	0.481494	0.144823	0.163628	0.106281	0.47541	0.32958	0.223395	0.328186	0.23746	0.325805	0.359154	0.391543	0.427544	0.332068	0.367196	0.685168	0.591784	0.628223	0.690974	0.693866	0.52538	0.704169		0.33956	0.610845	0.411903
L-428	negative	cHL	0.233211	0.484241	0.463356	0.470001	0.460842	0.458152	0.467026	0.457765	0.455256	0.366972	0.45712	0.45631	0.412137	0.448879	0.318726	0.44189	0.369793	0.331227	0.331915	0.47948	0.480074	0.205159	0.342884	0.66026	0.495305	0.515457	0.50419	0.49007	0.573126	0.699942		0.411342	0.535154	0.444359
L-540	negative	cHL	0.553379	0.594785	0.584944	0.580456	0.574175	0.574597	0.582006	0.572052	0.538187	0.350877	0.484865	0.541934	0.429285	0.33372	0.461463	0.48674	0.46087	0.57704	0.588387	0.599447	0.613116	0.728708	0.850103	0.921018	0.685071	0.780164	0.793858	0.809798	0.831296	0.964241		0.536865	0.829444	0.614886
SUP-HD1	negative	cHL	0.480483	0.48336	0.45719	0.450334	0.455074	0.469161	0.464672	0.456394	0.456088	0.451044	0.303653	0.434599	0.417136	0.0959422	0.119282	0.415932	0.422814	0.443908	0.445774	0.442712	0.443196	0.46947	0.477119	0.484959	0.470973	0.508084	0.489338	0.512062	0.520428	0.517179		0.412646	0.497518	0.435279
L-591	positive	cHL	0.55512	0.593761	0.586737	0.592802	0.284654	0.40114	0.590099	0.566374	0.176711	0.0347985	0.115505	0.0967641	0.304009	0.286476	0.270883	0.445925	0.442865	0.551398	0.560824	0.561683	0.562445	0.294522	0.58665	0.606041	0.59971	0.633925	0.61317	0.446992	0.509154	0.632305		0.403432	0.578494	0.450115
U-HO1	negative	cHL	0.00630804	0.0106019	0.0115749	0.0125483	0.00446781	0.0098237	0.0106905	0.00841072	0.006328	0.0108667	0.00472937	0.00762489	0.0201001	0.010698	0.0122861	0.0134022	0.00913964	0.00832092	0.00892857	0.0112153	0.0102434	0.00795265	0.00672091	0.00840999	0.00796708	0.00893017	0.0084041	0.0108276	0.00823691	0.00838112		0.00983008	0.00848473	0.00947132
KM-H2	negative	cHL	0.346468	0.440479	0.401073	0.403816	0.370993	0.169364	0.400454	0.387067	0.38808	0.37181	0.389752	0.341452	0.361956	0.295301	0.299654	0.362278	0.367071	0.363049	0.351074	0.379414	0.373795	0.409994	0.536067	0.950798	0.914342	0.976055	0.954072	0.927232	0.975117	0.958437		0.362473	0.899015	0.505551
AM-HLH	positive	cHL	0.526095	0.536097	0.542084	0.536955	0.321994	0.340559	0.376427	0.382949	0.390198	0.337759	0.501166	0.428105	0.424469	0.445845	0.447744	0.45731	0.43728	0.354492	0.50724	0.516348	0.52182	0.547055	0.605442	0.91697	0.610499	0.638012	0.655527	0.655435	0.685678	0.694268		0.44909	0.682729	0.511394
HD-70	neg	cHL	0.076006	0.220953	0.170804	0.0791439	0.0526316	0.0402584	0.0814704	0.0382704	0.048732	0.0154152	0.0307998	0.0849478	0.160537	0.0338477	0.0552514	0.188463	0.146269	0.165179	0.136476	0.408346	0.402681	0.306569	0.131394	0.505349	0.492688	0.535859	0.517723	0.559455	0.560716	0.543631		0.133775	0.480852	0.226329
SU-DHL-5	NA	LBCL	0.0543232	0.180172	0.0896333	0.120635	0.0258035	0.0348574	0.0484163	0.0239819	0.0199818	0.0226449	0.0289724	0.0181159	0.0657298	0.016297	0.0362812	0.0901676	0.0600546	0.0253853	0.0267089	0.102494	0.0669986	0.0584601	0.0726027	0.291897	0.108439	0.177849	0.314312	0.168095	0.176619	0.365998		0.055278	0.209477	0.0963976
HT	NA	LBCL	0.00964905	0.0162185	0.0187116	0.0214622	0.0033302	0.00787132	0.0123858	0.00529372	0.00539753	0.00657726	0.0084572	0.00717642	0.01277	0.00608293	0.0151671	0.0178923	0.0122736	0.00777778	0.00530096	0.00632695	0.0082984	0.00739805	0.0124052	0.0141941	0.00666382	0.00787674	0.0131534	0.00957156	0.00671141	0.0126823		0.0100827	0.0104073	0.0101692
MLMA	NA	LBCL	0.00660264	0.0146088	0.0122171	0.00862069	0.00660528	0.0124174	0.00680544	0.00760456	0.00924995	0.0172172	0.00660661	0.010002	0.0248199	0.0112135	0.0154432	0.0126177	0.00943396	0.0112067	0.00920737	0.0130287	0.0104188	0.0125287	0.00603986	0.0274824	0.013811	0.0168102	0.0208083	0.00948072	0.0149558	0.026454		0.0112944	0.0169803	0.0128106
LM-1	NA	LBCL	0.601447	0.614444	0.608037	0.602554	0.504931	0.58138	0.611689	0.611104	0.381355	0.245395	0.524819	0.53146	0.407749	0.332673	0.320248	0.594366	0.456816	0.639472	0.648488	0.650469	0.649387	0.58591	0.46017	0.716683	0.698227	0.750267	0.736271	0.734211	0.752716	0.741755		0.532009	0.698787	0.576483
BJAB	negative	LBCL	0.430275	0.453054	0.445846	0.443565	0.437415	0.442938	0.448032	0.441879	0.436246	0.434557	0.440818	0.431524	0.433167	0.40056	0.434432	0.435675	0.43475	0.443534	0.439675	0.464379	0.495012	0.508415	0.531953	0.785325	0.734579	0.908016	0.890389	0.88587	0.953351	0.962113		0.444352	0.831449	0.547578
WW1-LCL	positive	LCL	0.00502959	0.0189293	0.0322963	0.00978068	0.00414079	0.00799526	0.010654	0.00798108	0.00800474	0.00680272	0.00325348	0.00355135	0.0151201	0.00681481	0.00979228	0.0171598	0.00771742	0.00650503	0.00799526	0.0100592	0.0065031	0.00833848	0.00683913	0.0177357	0.0115146	0.00910747	0.00679268	0.00668577	0.00932091	0.00682493		0.00974658	0.00935265	0.00964153
GM12878	positive	LCL	0.247674	0.226647	0.181602	0.150361	0.0631268	0.146411	0.25241	0.056697	0.0446268	0.0257467	0.0309713	0.0153123	0.0362569	0.0338415	0.0394079	0.0527822	0.0703034	0.0307744	0.0321752	0.0548934	0.0459742	0.0385671	0.030429	0.100628	0.0715671	0.0395776	0.0509205	0.0748787	0.0447077	0.0711876		0.0852983	0.0604871	0.078682
IARC-304	positive	LCL	0.00335059	0.00669303	0.00791959	0.00731707	0.00639269	0.00457038	0.00883069	0.00456621	0.00427611	0.0021322	0.00609199	0.00732377	0.0134269	0.00732601	0.0143687	0.0091631	0.0104071	0.00974718	0.00731039	0.00762195	0.0124962	0.00480615	0.00430504	0.0073193	0.00943109	0.00983103	0.00487211	0.00294214	0.00889802	0.0113881		0.00755173	0.00737336	0.00750416
DEV	NA	NLPHL	0.00290135	0.0315113	0.0139676	0.00663855	0.00580271	0.00532909	0.0129951	0.00400857	0.00520039	0.00442386	0.00615066	0.0106471	0.0133527	0.00788818	0.017233	0.0051878	0.00700028	0.00774069	0.00891869	0.017357	0.00975306	0.0150025	0.0098251	0.0490121	0.0221823	0.029258	0.0228496	0.0265618	0.0385576	0.0954438		0.00995502	0.0367113	0.01709
CRO-AP3	NA	PEL	0.831662	0.799073	0.867645	0.860394	0.853505	0.846962	0.86705	0.848288	0.339391	0.0250159	0.561024	0.0978988	0.367165	0.0484002	0.532903	0.820967	0.694189	0.631398	0.84109	0.861648	0.672266	0.585778	0.121038	0.866163	0.594904	0.874771	0.887111	0.84705	0.860138	0.864691		0.629714	0.739483	0.658986
HH-B2	NA	PEL	0.000973947	0.000243487	0.000975134	0.000730994	0.000243132	0.00121714	0.00121714	0.000728863	0.00170068	0.0913939	0.0300971	0.00144893	0.000238039	0.00593824	0.258907	0.0643553	0.000952154	0.000237135	0.00118483	0.14878	0.00189708	0.00123183	0.000479042	0.00142214	0.00260787	0.000965018	0.0035545	0.00152905	0.00212879	0.00262969		0.0279406	0.00191451	0.0210003

## Sheet: Table S8
Supplementary Table 8: Converted DNA methylation values (from relative DNA methylation values with range 1-100% to a range of 0-1 for direct comparison with beta values) for allele-specific DNA methylation at the TERT promoter region covered by the BS assay in cell lines (BS cohort) that contained SNPs. The two T-lineage cHL cell lines are marked in red. Daudi contained the rs2853669 SNP but is n…
			overall TERT promoter (CpGs 1-30)		TERT core promoter (CpGs 1-22)		THOR (CpGs 23-30)
Cell line name	Diagnosis	TERTp SNP used for allele-specific DNA methylation analysis	ref. Allele (A) DNA methylation	alt. Allele (G) DNA methylation	ref. Allele (A) DNA methylation	alt. Allele (G) DNA methylation	ref. Allele (A) DNA methylation	alt. Allele (G) DNA methylation
DG-75	BL	rs2853669	0.00938981	0.00916987	0.00993252	0.00960276	0.00789737	0.00797943
CA46	BL	rs2853669	0.00673024	0.00703869	0.00745797	0.00756584	0.004729	0.00558903
EB1	BL	rs2853669	0.213526	0.391389	0.201222	0.37181	0.247363	0.445229
MC116	B-NHL	rs2853669	0.0160298	0.0175271	0.0167324	0.0170637	0.0140977	0.0188014
SU-DHL-10	DLBCL	rs2853669	0.00702699	0.00844746	0.00798122	0.00849084	0.00440288	0.00832817
OCI-Ly3	DLBCL	rs2853669	0.268299	0.225512	0.260797	0.23506	0.288929	0.199256
U-HO1	cHL	rs2853669	0.00915405	0.00966376	0.00964994	0.00970171	0.00779034	0.00955937
AM-HLH	cHL	rs2853669	0.422949	0.697232	0.368053	0.607308	0.573914	0.944525
L-540	cHL	rs2853669	n/a	0.59962	n/a	0.517869	n/a	0.824435
L-428	cHL	rs2853669	0.197638	0.657371	0.217817	0.571427	0.142144	0.893719
SUP-HD1	cHL	rs2853669	n/a	0.414592	n/a	0.39276	n/a	0.474632
HDLM-2	cHL	rs2853669	n/a	0.370408	n/a	0.297293	n/a	0.571476
WW1-LCL	LCL	rs2853669	n/a	0.0092757	n/a	0.00926864	n/a	0.00929512
HT	LBCL	rs2853669	0.0104958	0.00932342	0.01046	0.00920178	0.0105942	0.00965795
SU-DHL-5	LBCL	rs2853669	0.0484108	0.126875	0.0505993	0.055333	0.0423924	0.323615
LM-1	LBCL	rs2853669	0.688384	0.18242	0.612152	0.23089	0.898022	0.0491292
DEV	NLPHL	rs2853669	0.0198695	0.00958274	0.010037	0.00948376	0.0469088	0.00985493
CRO-AP3	PEL	rs2853669	0.732448	0.129242	0.702447	0.0984183	0.814952	0.214008
HH-B2	PEL	rs2853669	0.0229835	0.00845357	0.0308518	0.0102563	0.00134586	0.00349617

## Sheet: Table S9
Supplementary Table 9: Primer sequences for TERT promoter Bisulfite and Sanger sequencing. Capital letters indicate the overhang adapters used to attach the Illumina elements such as: Flowcell binding regions for clustering, sequencing primer binding region and indexes unique for each sample. Small letters indicate the TERT locus-specific sequences used to amplify the region that was studied with…
Primer name	Assay	Locus-Specific Sequence (5’ → 3’)	Span of assay (hg19)	Product Size
TERT_BS_16S_fw_overhang	Targeted bisulfite sequencing	TCGTCGGCAGCGTCAGATGTGTATAAGAGACAGNNNNNNgtggtyggggttagggtttt	chr5:1,295,112-1,295,401	363 bp
TERT_BS_16S_rev_overhang		GTCTCGTGGGCTCGGAGATGTGTATAAGAGACAGaccaaaccraactcccaataaa
TERT-prom-US1	Sanger sequencing	GTAGCGCGACGGCCAGTgattcgacctctctccgctg	chr5:1,295,043-1,295,524	482 bp
TERT-prom-US2		CAGGGCGCAGCGATGACacctcgcggtagtggctg
